# Supplementary material for: The Pharmacological or Genetic Blockade of Endogenous De Novo Fatty Acid Synthesis Does Not Increase the Uptake of Exogenous Lipids in Ovarian Cancer Cells
Source: Front Oncol. 2021 Apr 13;11:610885. doi: 10.3389/fonc.2021.610885 (PMC8076863; doi:10.3389/fonc.2021.610885)
Supplement: Supplementary file 2 [file DataSheet_2.zip]

Archive with 6 entries (6 files):
- Supplementary Figure 1.pdf
- Supplementary Figure 2.pdf
- Supplementary Figure 3A.pdf
- Supplementary Figure 3B.pdf
- Supplementary Figure 3C.pdf
- Supplementary Figure 4.pdf
